# Supplementary material for: The Forward Effect of Delayed Judgments of Learning Is Influenced by Difficulty in Memory and Category Learning
Source: J Intell. 2023 May 25;11(6):101. doi: 10.3390/jintelligence11060101 (PMC10299460; doi:10.3390/jintelligence11060101)
Supplement: Supplementary file 1 [file jintelligence-11-00101-s001.zip]

Archive with 1 entries (1 files):
- jintelligence-2298673-supplementary.pdf
